# Supplementary material for: Almond Hull Extract Valorization: From Waste to Food Recovery to Counteract Staphylococcus aureus and Escherichia coli in Formation and Mature Biofilm
Source: Foods. 2024 Nov 28;13(23):3834. doi: 10.3390/foods13233834 (PMC11640323; doi:10.3390/foods13233834)
Supplement: Supplementary file 1 [file foods-13-03834-s001.zip]

Archive with 1 entries (1 files):
- foods-3292075-supplementary.pdf
